# Supplementary material for: Topographical Correlation between Structural and Functional Impairment of the Macular Inner Retinal Layers in Multiple Sclerosis Eyes with a History of Optic Neuropathy
Source: J Clin Med. 2023 Nov 19;12(22):7175. doi: 10.3390/jcm12227175 (PMC10672405; doi:10.3390/jcm12227175)
Supplement: Supplementary file 1 [file jcm-12-07175-s001.zip]

Archive with 1 entries (1 files):
- jcm-2699099-supplementary.mp4
